# Supplementary material for: The role of incline, speed and work rate on the choice of technique in classical roller skiing
Source: PLoS One. 2020 Jul 15;15(7):e0236102. doi: 10.1371/journal.pone.0236102 (PMC7363089; doi:10.1371/journal.pone.0236102)
Supplement: S1 Data — (XLSX) [file pone.0236102.s001.xlsx]

## Sheet: ANOVA additional info
Additional statistical outcome: ANOVA repeated measures (Fig. 3)
	Protocol:	WR-c		SPD-c										INC-c
	sub-technique shift:	DP-DK	DS-DK		DP-DK				DS-DK					DP-DK	DS-DK
	variable-at-shift ↓	main	main		main	sex	men	women	main	sex	men	women		main	main
p	speed	<0.001	<0.001	work rate	<0.001	0.01	<0.001	0.019	<0.001	0.013	<0.001	<0.001	work rate	<0.001	<0.001
df		2	2		2	2	2	2	2	2	2	2		2	2
F		16.298	16.537		27.036	5.66	21.778	5.353	58.793	5.151	38.069	19.485		81.551	71.483
eta2		0.475	0.479		0.675	0.303	0.784	0.433	0.819	0.284	0.864	0.736		0.901	0.888
power		0.999	0.999		1	0.818	1	0.75	1	0.778	1	0.999		1	1
p	incline	0.082	0.001	incline	0.239	0.01	0.139	0.022	0.054				speed	0.058	0.159
df		2	2		2	2	2	2	2					2	2
F		2.688	9.305		1.511	5.48	2.333	5.096	3.275					3.353	2.041
eta2		0.13	0.341		0.104	0.303	0.28	0.421	0.201					0.271	0.185
power		0.499	0.967		0.292	0.805	0.381	0.727	0.571					0.558	0.365
sex differences only specified in case a sex effect in the ANOVA was encountered.
sex effect: in ANOVA reported as factor*sex interaction
Main effects are denoted by yellow colour
Where one sex differs from main effect - indicated as red cell

## Sheet: Table 1 additional info
Additional statistical information with table1
		Paired Differences
		Mean	Std	s.e.m.	95% CI		t	df	p
					Lower	Upper
WC-r	DP-DK	0.31746	0.945611	0.206349	-0.112977	0.747897	1.53846	20	0.139608
	DS-DK	0.075	0.932636	0.208544	-0.361487	0.511487	0.359637	19	0.723085
SPD-c	DP-DK	0.833333	0.876652	0.201118	0.410801	1.25587	4.14351	18	0.000610216
	DS-DK	1.075	0.931067	0.208193	0.639247	1.51075	5.16348	19	5.52543e-05
Std: standard deviation
s.e.m.: standard error of the mean
CI: Confidence Interval of the Difference
p: significance 2-tailed
