# Supplementary material for: The role of incline, speed and work rate on the choice of technique in classical roller skiing
Source: PLoS One. 2020 Jul 15;15(7):e0236102. doi: 10.1371/journal.pone.0236102 (PMC7363089; doi:10.1371/journal.pone.0236102)
Supplement: S2 Data — (XLSX) [file pone.0236102.s002.xlsx]

## Sheet: Demographics and Info
sub#	gender
1	man		Information
2	man		Each sheet contains the data for one athlete (sub)
3	man		The protocol is divided into 15 s periods with a given combination of speed and incline
4	man		For each period, the time spent in each technique is indicated
5	woman		These data are used as basis for the identification of point of transition from one to another technique.
6	man
7	woman
8	woman
9	man
10	woman
11	woman
12	man
13	man
14	man
15	man
16	woman
17	woman
18	man
19	woman
20	man
21	woman

## Sheet: sub01
	Protocol:	A: Constant Power								B: Constant speed								C: Constant Incline
		Period				Time spent in technique								Time spent in technique								Time spent in technique
Level		Start (s)	End (s)	Incline (%)	Speed (km/h)	DS	DK	DP		Start (s)	End (s)	Incline (%)	Speed (km/h)	DS	DK	DP		Start (s)	End (s)	Incline (%)	Speed (km/h)	DS	DK	DP
1		0	14.99	4	11.8412	0	0	15		0	14.99	3	7	1.02	13.98	0		0	14.99	5	7	0	0	15
		15	29.99	5	10.1976	0	0	15		15	29.99	4	7	0	15	0		15	29.99	5	8	0	0	15
		30	44.99	6	8.95488	0	11.59	3.41		30	44.99	5	7	0	15	0		30	44.99	5	9	0	0	15
		45	59.99	7	7.98234	0	15	0		45	59.99	6	7	0	15	0		45	59.99	5	10	0	0	15
		60	74.99	8	7.20052	10.61	4.39	0		60	74.99	7	7	0	15	0		60	74.99	5	11	0	0	15
		75	89.99	9	6.55831	15	0	0		75	89.99	8	7	12	3	0		75	89.99	5	12	0	0	15
		90	104.99	10	6.02139	15	0	0		90	104.99	9	7	15	0	0		90	104.99	5	13	0	0	15
		105	119.99	11	5.56582	15	0	0		105	119.99	10	7	15	0	0		105	119.99	5	14	0	0	15
		120	134.99	12	5.17442	15	0	0		120	134.99	11	7	15	0	0		120	134.99	5	13	0	0	15
		135	149.99	11	5.56582	15	0	0		135	149.99	10	7	15	0	0		135	149.99	5	12	0	0	15
		150	164.99	10	6.02139	15	0	0		150	164.99	9	7	15	0	0		150	164.99	5	11	0	7.64	7.36
		165	179.99	9	6.55831	15	0	0		165	179.99	8	7	15	0	0		165	179.99	5	10	0	15	0
		180	194.99	8	7.20052	12.11	2.89	0		180	194.99	7	7	2.87	12.13	0		180	194.99	5	9	0	15	0
		195	209.99	7	7.98234	0	15	0		195	209.99	6	7	0	15	0		195	209.99	5	8	0.92	14.08	0
		210	224.99	6	8.95488	0.11	14.89	0		210	224.99	5	7	0	15	0		210	224.99	5	7	0	15	0
		225	239.99	5	10.1976	0.69	4.31	10		225	239.99	4	7	0	15	0
		240	254.99	4	11.8412	0	0	15		240	254.99	3	7	0	15	0
2		0	14.99	4	13.3213	0	0	15		0	14.99	3	8.5	0	0	15		0	14.99	7	6	15	0	0
		15	29.99	5	11.4723	0	0	15		15	29.99	4	8.5	0	0	15		15	29.99	7	7	4	11	0
		30	44.99	6	10.0742	0	10.97	4.03		30	44.99	5	8.5	0	0.77	14.23		30	44.99	7	8	0	15	0
		45	59.99	7	8.98014	0	15	0		45	59.99	6	8.5	0.29	14.71	0		45	59.99	7	9	0	15	0
		60	74.99	8	8.10058	7.57	7.43	0		60	74.99	7	8.5	0	15	0		60	74.99	7	10	0	15	0
		75	89.99	9	7.3781	15	0	0		75	89.99	8	8.5	7.68	7.32	0		75	89.99	7	11	0	13.68	1.32
		90	104.99	10	6.77406	15	0	0		90	104.99	9	8.5	15	0	0		90	104.99	7	12	0	4.84	10.16
		105	119.99	11	6.26155	15	0	0		105	119.99	10	8.5	15	0	0		105	119.99	7	13	0	1.36	13.64
		120	134.99	12	5.82122	15	0	0		120	134.99	11	8.5	15	0	0		120	134.99	7	12	0	10.3	4.7
		135	149.99	11	6.26155	15	0	0		135	149.99	10	8.5	15	0	0		135	149.99	7	11	0	15	0
		150	164.99	10	6.77406	15	0	0		150	164.99	9	8.5	15	0	0		150	164.99	7	10	2.56	12.44	0
		165	179.99	9	7.3781	3.53	11.47	0		165	179.99	8	8.5	3.46	11.54	0		165	179.99	7	9	12.91	2.09	0
		180	194.99	8	8.10058	0	15	0		180	194.99	7	8.5	0	15	0		180	194.99	7	8	15	0	0
		195	209.99	7	8.98014	0.74	14.26	0		195	209.99	6	8.5	0	15	0		195	209.99	7	7	15	0	0
		210	224.99	6	10.0742	0	7.43	7.57		210	224.99	5	8.5	0	15	0		210	224.99	7	6	15	0	0
		225	239.99	5	11.4723	0	1.57	13.43		225	239.99	4	8.5	0	5.45	9.55
		240	254.99	4	13.3213	0	0	15		240	254.99	3	8.5	0	0	15
3		0	14.99	4	14.8015	0	0	15		0	14.99	3	10	0	0	15		0	14.99	9	5	15	0	0
		15	29.99	5	12.747	0	0	15		15	29.99	4	10	0	0	15		15	29.99	9	6	15	0	0
		30	44.99	6	11.1936	0	0	15		30	44.99	5	10	0	7	8		30	44.99	9	7	15	0	0
		45	59.99	7	9.97793	0	14.48	0.52		45	59.99	6	10	0	14.96	0.04		45	59.99	9	8	15	0	0
		60	74.99	8	9.00065	5.49	9.51	0		60	74.99	7	10	0	15	0		60	74.99	9	9	15	0	0
		75	89.99	9	8.19788	15	0	0		75	89.99	8	10	0	15	0		75	89.99	9	10	4.18	10.82	0
		90	104.99	10	7.52673	15	0	0		90	104.99	9	10	0	15	0		90	104.99	9	11	0	15	0
		105	119.99	11	6.95727	15	0	0		105	119.99	10	10	11.34	3.66	0		105	119.99	9	12	0	14.57	0.43
		120	134.99	12	6.46802	15	0	0		120	134.99	11	10	2.67	12.33	0		120	134.99	9	11	0	15	0
		135	149.99	11	6.95727	15	0	0		135	149.99	10	10	15	0	0		135	149.99	9	10	8.63	6.37	0
		150	164.99	10	7.52673	15	0	0		150	164.99	9	10	1.32	13.68	0		150	164.99	9	9	11.24	3.76	0
		165	179.99	9	8.19788	15	0	0		165	179.99	8	10	0	15	0		165	179.99	9	8	15	0	0
		180	194.99	8	9.00065	2.99	12.01	0		180	194.99	7	10	0	15	0		180	194.99	9	7	15	0	0
		195	209.99	7	9.97793	0	15	0		195	209.99	6	10	0	15	0		195	209.99	9	6	15	0	0
		210	224.99	6	11.1936	0	15	0		210	224.99	5	10	0	11.98	3.02		210	224.99	9	5	15	0	0
		225	239.99	5	12.747	0	4.14	10.86		225	239.99	4	10	0	5.7	9.3
		240	254.99	4	14.8015	0	0	15		240	254.99	3	10	0	0	15

## Sheet: sub02
	Protocol:	A: Constant Power								B: Constant speed								C: Constant Incline
		Period				Time spent in technique								Time spent in technique								Time spent in technique
Level		Start (s)	End (s)	Incline (%)	Speed (km/h)	DS	DK	DP		Start (s)	End (s)	Incline (%)	Speed (km/h)	DS	DK	DP		Start (s)	End (s)	Incline (%)	Speed (km/h)	DS	DK	DP
1		0	14.99	4	11.8412	0	0	15		0	14.99	3	7	0	0	15		0	14.99	5	7	0	0	15
		15	29.99	5	10.1976	0	3.28	11.72		15	29.99	4	7	0	0	15		15	29.99	5	8	0	0	15
		30	44.99	6	8.95488	0	15	0		30	44.99	5	7	0	0	15		30	44.99	5	9	0	0	15
		45	59.99	7	7.98234	0	15	0		45	59.99	6	7	0	12.61	2.39		45	59.99	5	10	0	0	15
		60	74.99	8	7.20052	10.77	4.23	0		60	74.99	7	7	0	15	0		60	74.99	5	11	0	0	15
		75	89.99	9	6.55831	15	0	0		75	89.99	8	7	0	15	0		75	89.99	5	12	0	0	15
		90	104.99	10	6.02139	15	0	0		90	104.99	9	7	0	15	0		90	104.99	5	13	0	0	15
		105	119.99	11	5.56582	15	0	0		105	119.99	10	7	10.19	4.81	0		105	119.99	5	14	0	0	15
		120	134.99	12	5.17442	15	0	0		120	134.99	11	7	15	0	0		120	134.99	5	13	0	0	15
		135	149.99	11	5.56582	15	0	0		135	149.99	10	7	15	0	0		135	149.99	5	12	0	0	15
		150	164.99	10	6.02139	15	0	0		150	164.99	9	7	15	0	0		150	164.99	5	11	0	0	15
		165	179.99	9	6.55831	15	0	0		165	179.99	8	7	3.14	11.86	0		165	179.99	5	10	0	0	15
		180	194.99	8	7.20052	15	0	0		180	194.99	7	7	0	15	0		180	194.99	5	9	0	0	15
		195	209.99	7	7.98234	0.5	14.5	0		195	209.99	6	7	0	9.33	5.67		195	209.99	5	8	0	0	15
		210	224.99	6	8.95488	0	15	0		210	224.99	5	7	0	0	15		210	224.99	5	7	0	0	15
		225	239.99	5	10.1976	0	15	0		225	239.99	4	7	0	0	15
		240	254.99	4	11.8412	0	1.05	13.95		240	254.99	3	7	0	0	15
2		0	14.99	4	13.3213	0	0	15		0	14.99	3	8.5	0	0	15		0	14.99	7	6	0	0	15
		15	29.99	5	11.4723	0	0	15		15	29.99	4	8.5	0	0	15		15	29.99	7	7	0	0	15
		30	44.99	6	10.0742	0	14.72	0.28		30	44.99	5	8.5	0	0	15		30	44.99	7	8	0	0	15
		45	59.99	7	8.98014	0	15	0		45	59.99	6	8.5	0	0.66	14.34		45	59.99	7	9	0	0	15
		60	74.99	8	8.10058	0	15	0		60	74.99	7	8.5	2.68	12.32	0		60	74.99	7	10	0	0	15
		75	89.99	9	7.3781	13.71	1.29	0		75	89.99	8	8.5	0	15	0		75	89.99	7	11	0	0	15
		90	104.99	10	6.77406	15	0	0		90	104.99	9	8.5	9.28	5.72	0		90	104.99	7	12	0	0	15
		105	119.99	11	6.26155	15	0	0		105	119.99	10	8.5	15	0	0		105	119.99	7	13	0	0	15
		120	134.99	12	5.82122	15	0	0		120	134.99	11	8.5	15	0	0		120	134.99	7	12	0	0	15
		135	149.99	11	6.26155	15	0	0		135	149.99	10	8.5	15	0	0		135	149.99	7	11	0	0	15
		150	164.99	10	6.77406	15	0	0		150	164.99	9	8.5	15	0	0		150	164.99	7	10	0	0	15
		165	179.99	9	7.3781	15	0	0		165	179.99	8	8.5	5.64	9.36	0		165	179.99	7	9	0	0	15
		180	194.99	8	8.10058	0.81	14.19	0		180	194.99	7	8.5	0	15	0		180	194.99	7	8	0	0	15
		195	209.99	7	8.98014	0	15	0		195	209.99	6	8.5	0	15	0		195	209.99	7	7	0	0	15
		210	224.99	6	10.0742	0	8.04	6.96		210	224.99	5	8.5	0	1.25	13.75		210	224.99	7	6	0	0	15
		225	239.99	5	11.4723	0	0	15		225	239.99	4	8.5	0	0	15
		240	254.99	4	13.3213	0	0	15		240	254.99	3	8.5	0	0	15
3		0	14.99	4	14.8015	0	0	15		0	14.99	3	10	0	0	15		0	14.99	9	5	15	0	0
		15	29.99	5	12.747	0	0	15		15	29.99	4	10	0	0	15		15	29.99	9	6	15	0	0
		30	44.99	6	11.1936	0	0	15		30	44.99	5	10	0	0	15		30	44.99	9	7	15	0	0
		45	59.99	7	9.97793	0	0	15		45	59.99	6	10	0	1.08	13.92		45	59.99	9	8	15	0	0
		60	74.99	8	9.00065	0	13.19	1.81		60	74.99	7	10	0	15	0		60	74.99	9	9	15	0	0
		75	89.99	9	8.19788	0	15	0		75	89.99	8	10	0	15	0		75	89.99	9	10	4.26	10.74	0
		90	104.99	10	7.52673	0	15	0		90	104.99	9	10	0	15	0		90	104.99	9	11	0	15	0
		105	119.99	11	6.95727	13.04	1.96	0		105	119.99	10	10	12.91	2.09	0		105	119.99	9	12	0	15	0
		120	134.99	12	6.46802	15	0	0		120	134.99	11	10	15	0	0		120	134.99	9	11	0	15	0
		135	149.99	11	6.95727	15	0	0		135	149.99	10	10	15	0	0		135	149.99	9	10	0	15	0
		150	164.99	10	7.52673	15	0	0		150	164.99	9	10	15	0	0		150	164.99	9	9	0.05	14.95	0
		165	179.99	9	8.19788	5.25	9.75	0		165	179.99	8	10	14.29	0.71	0		165	179.99	9	8	14.54	0.46	0
		180	194.99	8	9.00065	0	15	0		180	194.99	7	10	0	15	0		180	194.99	9	7	15	0	0
		195	209.99	7	9.97793	0	15	0		195	209.99	6	10	0	15	0		195	209.99	9	6	15	0	0
		210	224.99	6	11.1936	0	1.81	13.19		210	224.99	5	10	0	7.29	7.71		210	224.99	9	5	15	0	0
		225	239.99	5	12.747	0	0	15		225	239.99	4	10	0	0	15
		240	254.99	4	14.8015	0	0	15		240	254.99	3	10	0	0	15

## Sheet: sub03
	Protocol:	A: Constant Power								B: Constant speed								C: Constant Incline
		Period				Time spent in technique								Time spent in technique								Time spent in technique
Level		Start (s)	End (s)	Incline (%)	Speed (km/h)	DS	DK	DP		Start (s)	End (s)	Incline (%)	Speed (km/h)	DS	DK	DP		Start (s)	End (s)	Incline (%)	Speed (km/h)	DS	DK	DP
1		0	14.99	4	11.8412	0	0	15		0	14.99	3	7	15	0	0		0	14.99	5	7	15	0	0
		15	29.99	5	10.1976	0	2.68	12.32		15	29.99	4	7	15	0	0		15	29.99	5	8	8.16	6.84	0
		30	44.99	6	8.95488	0.11	14.89	0		30	44.99	5	7	15	0	0		30	44.99	5	9	15	0	0
		45	59.99	7	7.98234	15	0	0		45	59.99	6	7	15	0	0		45	59.99	5	10	14.28	0.72	0
		60	74.99	8	7.20052	15	0	0		60	74.99	7	7	15	0	0		60	74.99	5	11	0	7.77	7.23
		75	89.99	9	6.55831	15	0	0		75	89.99	8	7	15	0	0		75	89.99	5	12	0	9.98	5.02
		90	104.99	10	6.02139	15	0	0		90	104.99	9	7	15	0	0		90	104.99	5	13	0	7.41	7.59
		105	119.99	11	5.56582	15	0	0		105	119.99	10	7	15	0	0		105	119.99	5	14	0	0	15
		120	134.99	12	5.17442	15	0	0		120	134.99	11	7	15	0	0		120	134.99	5	13	0	0.59	14.41
		135	149.99	11	5.56582	15	0	0		135	149.99	10	7	15	0	0		135	149.99	5	12	0	15	0
		150	164.99	10	6.02139	15	0	0		150	164.99	9	7	15	0	0		150	164.99	5	11	11.1	3.9	0
		165	179.99	9	6.55831	15	0	0		165	179.99	8	7	15	0	0		165	179.99	5	10	15	0	0
		180	194.99	8	7.20052	15	0	0		180	194.99	7	7	15	0	0		180	194.99	5	9	15	0	0
		195	209.99	7	7.98234	15	0	0		195	209.99	6	7	15	0	0		195	209.99	5	8	15	0	0
		210	224.99	6	8.95488	13.88	1.12	0		210	224.99	5	7	15	0	0		210	224.99	5	7	15	0	0
		225	239.99	5	10.1976	0	15	0		225	239.99	4	7	11.02	3.98	0
		240	254.99	4	11.8412	0	5.12	9.88		240	254.99	3	7	15	0	0
2		0	14.99	4	13.3213	0	0	15		0	14.99	3	8.5	0	15	0		0	14.99	7	6	15	0	0
		15	29.99	5	11.4723	0	11.98	3.02		15	29.99	4	8.5	0	15	0		15	29.99	7	7	15	0	0
		30	44.99	6	10.0742	12.43	2.57	0		30	44.99	5	8.5	0	15	0		30	44.99	7	8	15	0	0
		45	59.99	7	8.98014	10.95	4.05	0		45	59.99	6	8.5	11.91	3.09	0		45	59.99	7	9	15	0	0
		60	74.99	8	8.10058	15	0	0		60	74.99	7	8.5	15	0	0		60	74.99	7	10	14.32	0.68	0
		75	89.99	9	7.3781	15	0	0		75	89.99	8	8.5	15	0	0		75	89.99	7	11	0	15	0
		90	104.99	10	6.77406	15	0	0		90	104.99	9	8.5	15	0	0		90	104.99	7	12	0	15	0
		105	119.99	11	6.26155	15	0	0		105	119.99	10	8.5	15	0	0		105	119.99	7	13	0	2.9	12.1
		120	134.99	12	5.82122	15	0	0		120	134.99	11	8.5	15	0	0		120	134.99	7	12	0	9.23	5.77
		135	149.99	11	6.26155	15	0	0		135	149.99	10	8.5	15	0	0		135	149.99	7	11	0	15	0
		150	164.99	10	6.77406	15	0	0		150	164.99	9	8.5	15	0	0		150	164.99	7	10	13.23	1.77	0
		165	179.99	9	7.3781	15	0	0		165	179.99	8	8.5	15	0	0		165	179.99	7	9	15	0	0
		180	194.99	8	8.10058	15	0	0		180	194.99	7	8.5	15	0	0		180	194.99	7	8	15	0	0
		195	209.99	7	8.98014	11.06	3.94	0		195	209.99	6	8.5	15	0	0		195	209.99	7	7	15	0	0
		210	224.99	6	10.0742	10.56	4.44	0		210	224.99	5	8.5	9.58	5.42	0		210	224.99	7	6	15	0	0
		225	239.99	5	11.4723	0	15	0		225	239.99	4	8.5	1.89	13.11	0
		240	254.99	4	13.3213	0	1.34	13.66		240	254.99	3	8.5	0	15	0
3		0	14.99	4	14.8015	0	0	15		0	14.99	3	10	0	15	0		0	14.99	9	5	15	0	0
		15	29.99	5	12.747	0	3.42	11.58		15	29.99	4	10	0	0.4	14.6		15	29.99	9	6	15	0	0
		30	44.99	6	11.1936	0	15	0		30	44.99	5	10	0	14.23	0.77		30	44.99	9	7	15	0	0
		45	59.99	7	9.97793	13.91	1.09	0		45	59.99	6	10	10.96	4.04	0		45	59.99	9	8	15	0	0
		60	74.99	8	9.00065	15	0	0		60	74.99	7	10	15	0	0		60	74.99	9	9	15	0	0
		75	89.99	9	8.19788	15	0	0		75	89.99	8	10	15	0	0		75	89.99	9	10	15	0	0
		90	104.99	10	7.52673	15	0	0		90	104.99	9	10	15	0	0		90	104.99	9	11	1.07	13.93	0
		105	119.99	11	6.95727	15	0	0		105	119.99	10	10	15	0	0		105	119.99	9	12	0	15	0
		120	134.99	12	6.46802	15	0	0		120	134.99	11	10	15	0	0		120	134.99	9	11	0	15	0
		135	149.99	11	6.95727	15	0	0		135	149.99	10	10	15	0	0		135	149.99	9	10	13.27	1.73	0
		150	164.99	10	7.52673	15	0	0		150	164.99	9	10	15	0	0		150	164.99	9	9	15	0	0
		165	179.99	9	8.19788	15	0	0		165	179.99	8	10	15	0	0		165	179.99	9	8	15	0	0
		180	194.99	8	9.00065	15	0	0		180	194.99	7	10	15	0	0		180	194.99	9	7	15	0	0
		195	209.99	7	9.97793	14.06	0.94	0		195	209.99	6	10	15	0	0		195	209.99	9	6	15	0	0
		210	224.99	6	11.1936	0	15	0		210	224.99	5	10	1.2	13.8	0		210	224.99	9	5	15	0	0
		225	239.99	5	12.747	0	1.29	13.71		225	239.99	4	10	0	15	0
		240	254.99	4	14.8015	0	0	15		240	254.99	3	10	0	4.52	10.48

## Sheet: sub04
	Protocol:	A: Constant Power								B: Constant speed								C: Constant Incline
		Period				Time spent in technique								Time spent in technique								Time spent in technique
Level		Start (s)	End (s)	Incline (%)	Speed (km/h)	DS	DK	DP		Start (s)	End (s)	Incline (%)	Speed (km/h)	DS	DK	DP		Start (s)	End (s)	Incline (%)	Speed (km/h)	DS	DK	DP
1		0	14.99	4	11.8412	0	0	15		0	14.99	3	7	0.63	7.5	6.87		0	14.99	5	7	0	0	15
		15	29.99	5	10.1976	0	1.88	13.12		15	29.99	4	7	0	0	15		15	29.99	5	8	0	0	15
		30	44.99	6	8.95488	13.9	1.1	0		30	44.99	5	7	0	0	15		30	44.99	5	9	0	7.44	7.56
		45	59.99	7	7.98234	15	0	0		45	59.99	6	7	0	0	15		45	59.99	5	10	0	15	0
		60	74.99	8	7.20052	15	0	0		60	74.99	7	7	0	10.59	4.41		60	74.99	5	11	0	15	0
		75	89.99	9	6.55831	15	0	0		75	89.99	8	7	6.48	8.52	0		75	89.99	5	12	2.71	12.29	0
		90	104.99	10	6.02139	15	0	0		90	104.99	9	7	15	0	0		90	104.99	5	13	0	11.23	3.77
		105	119.99	11	5.56582	15	0	0		105	119.99	10	7	15	0	0		105	119.99	5	14	0	0	15
		120	134.99	12	5.17442	15	0	0		120	134.99	11	7	15	0	0		120	134.99	5	13	0	11.97	3.03
		135	149.99	11	5.56582	15	0	0		135	149.99	10	7	15	0	0		135	149.99	5	12	0	15	0
		150	164.99	10	6.02139	15	0	0		150	164.99	9	7	15	0	0		150	164.99	5	11	11.7	3.3	0
		165	179.99	9	6.55831	15	0	0		165	179.99	8	7	15	0	0		165	179.99	5	10	15	0	0
		180	194.99	8	7.20052	15	0	0		180	194.99	7	7	2.49	12.51	0		180	194.99	5	9	15	0	0
		195	209.99	7	7.98234	15	0	0		195	209.99	6	7	0	15	0		195	209.99	5	8	15	0	0
		210	224.99	6	8.95488	15	0	0		210	224.99	5	7	0	5.19	9.81		210	224.99	5	7	15	0	0
		225	239.99	5	10.1976	1.46	13.54	0		225	239.99	4	7	0	0	15
		240	254.99	4	11.8412	0	6.11	8.89		240	254.99	3	7	0	0	15
2		0	14.99	4	13.3213	0	0	15		0	14.99	3	8.5	0	15	0		0	14.99	7	6	15	0	0
		15	29.99	5	11.4723	0	14.6	0.4		15	29.99	4	8.5	0	15	0		15	29.99	7	7	15	0	0
		30	44.99	6	10.0742	0	15	0		30	44.99	5	8.5	0	15	0		30	44.99	7	8	15	0	0
		45	59.99	7	8.98014	9.16	5.84	0		45	59.99	6	8.5	0	15	0		45	59.99	7	9	15	0	0
		60	74.99	8	8.10058	15	0	0		60	74.99	7	8.5	0	15	0		60	74.99	7	10	15	0	0
		75	89.99	9	7.3781	15	0	0		75	89.99	8	8.5	0	15	0		75	89.99	7	11	2.45	12.55	0
		90	104.99	10	6.77406	15	0	0		90	104.99	9	8.5	0.16	14.84	0		90	104.99	7	12	0	15	0
		105	119.99	11	6.26155	15	0	0		105	119.99	10	8.5	15	0	0		105	119.99	7	13	0	9.37	5.63
		120	134.99	12	5.82122	15	0	0		120	134.99	11	8.5	15	0	0		120	134.99	7	12	0	15	0
		135	149.99	11	6.26155	15	0	0		135	149.99	10	8.5	15	0	0		135	149.99	7	11	0	15	0
		150	164.99	10	6.77406	15	0	0		150	164.99	9	8.5	15	0	0		150	164.99	7	10	11.89	3.11	0
		165	179.99	9	7.3781	15	0	0		165	179.99	8	8.5	10.29	4.71	0		165	179.99	7	9	15	0	0
		180	194.99	8	8.10058	15	0	0		180	194.99	7	8.5	11.01	3.99	0		180	194.99	7	8	15	0	0
		195	209.99	7	8.98014	1.21	13.79	0		195	209.99	6	8.5	15	0	0		195	209.99	7	7	15	0	0
		210	224.99	6	10.0742	0	15	0		210	224.99	5	8.5	15	0	0		210	224.99	7	6	15	0	0
		225	239.99	5	11.4723	0	15	0		225	239.99	4	8.5	3.45	11.55	0
		240	254.99	4	13.3213	0	3.5	11.5		240	254.99	3	8.5	5.83	9.17	0
3		0	14.99	4	14.8015	0	2.11	12.89		0	14.99	3	10	0	0	15		0	14.99	9	5	15	0	0
		15	29.99	5	12.747	0	15	0		15	29.99	4	10	0	0	15		15	29.99	9	6	15	0	0
		30	44.99	6	11.1936	4.34	10.66	0		30	44.99	5	10	0	0	15		30	44.99	9	7	15	0	0
		45	59.99	7	9.97793	15	0	0		45	59.99	6	10	0	0.49	14.51		45	59.99	9	8	15	0	0
		60	74.99	8	9.00065	15	0	0		60	74.99	7	10	0	15	0		60	74.99	9	9	15	0	0
		75	89.99	9	8.19788	15	0	0		75	89.99	8	10	3.23	11.77	0		75	89.99	9	10	15	0	0
		90	104.99	10	7.52673	15	0	0		90	104.99	9	10	15	0	0		90	104.99	9	11	15	0	0
		105	119.99	11	6.95727	15	0	0		105	119.99	10	10	15	0	0		105	119.99	9	12	11.46	3.54	0
		120	134.99	12	6.46802	15	0	0		120	134.99	11	10	15	0	0		120	134.99	9	11	1.67	13.33	0
		135	149.99	11	6.95727	15	0	0		135	149.99	10	10	15	0	0		135	149.99	9	10	15	0	0
		150	164.99	10	7.52673	15	0	0		150	164.99	9	10	15	0	0		150	164.99	9	9	15	0	0
		165	179.99	9	8.19788	15	0	0		165	179.99	8	10	2.64	12.36	0		165	179.99	9	8	15	0	0
		180	194.99	8	9.00065	15	0	0		180	194.99	7	10	0	15	0		180	194.99	9	7	15	0	0
		195	209.99	7	9.97793	15	0	0		195	209.99	6	10	0	15	0		195	209.99	9	6	11.64	3.36	0
		210	224.99	6	11.1936	1.39	5.15	8.46		210	224.99	5	10	0	3.23	11.77		210	224.99	9	5	15	0	0
		225	239.99	5	12.747	0	15	0		225	239.99	4	10	0	0	15
		240	254.99	4	14.8015	0	4.89	10.11		240	254.99	3	10	0	0	15

## Sheet: sub05
	Protocol:	A: Constant Power								B: Constant speed								C: Constant Incline
		Period				Time spent in technique								Time spent in technique								Time spent in technique
Level		Start (s)	End (s)	Incline (%)	Speed (km/h)	DS	DK	DP		Start (s)	End (s)	Incline (%)	Speed (km/h)	DS	DK	DP		Start (s)	End (s)	Incline (%)	Speed (km/h)	DS	DK	DP
1		0	14.99	4	11.8412	0	0	15		0	14.99	3	7	0	0	15		0	14.99	5	7	0	0	15
		15	29.99	5	10.1976	0	0	15		15	29.99	4	7	0	0	15		15	29.99	5	8	0	0	15
		30	44.99	6	8.95488	0	0	15		30	44.99	5	7	0	0	15		30	44.99	5	9	0	0	15
		45	59.99	7	7.98234	0	0	15		45	59.99	6	7	0	0	15		45	59.99	5	10	0	0	15
		60	74.99	8	7.20052	0	0	15		60	74.99	7	7	0	0	15		60	74.99	5	11	0	0	15
		75	89.99	9	6.55831	0	0	15		75	89.99	8	7	0	0.46	14.54		75	89.99	5	12	0	0	15
		90	104.99	10	6.02139	10.11	2.92	1.97		90	104.99	9	7	12.29	2.71	0		90	104.99	5	13	0	0	15
		105	119.99	11	5.56582	15	0	0		105	119.99	10	7	15	0	0		105	119.99	5	14	0	0	15
		120	134.99	12	5.17442	15	0	0		120	134.99	11	7	15	0	0		120	134.99	5	13	0	0	15
		135	149.99	11	5.56582	15	0	0		135	149.99	10	7	15	0	0		135	149.99	5	12	0	0	15
		150	164.99	10	6.02139	15	0	0		150	164.99	9	7	15	0	0		150	164.99	5	11	0	0	15
		165	179.99	9	6.55831	8.86	3.06	3.08		165	179.99	8	7	15	0	0		165	179.99	5	10	0	0	15
		180	194.99	8	7.20052	0	0	15		180	194.99	7	7	15	0	0		180	194.99	5	9	0	0	15
		195	209.99	7	7.98234	0	0	15		195	209.99	6	7	15	0	0		195	209.99	5	8	0	0	15
		210	224.99	6	8.95488	0	0	15		210	224.99	5	7	0.39	3.43	11.18		210	224.99	5	7	0	0	15
		225	239.99	5	10.1976	0	0	15		225	239.99	4	7	0	0	15
		240	254.99	4	11.8412	0	0	15		240	254.99	3	7	0	0	15
2		0	14.99	4	13.3213	0	0	15		0	14.99	3	8.5	0	0	15		0	14.99	7	6	15	0	0
		15	29.99	5	11.4723	0	0	15		15	29.99	4	8.5	0	0	15		15	29.99	7	7	15	0	0
		30	44.99	6	10.0742	0	0	15		30	44.99	5	8.5	0	0	15		30	44.99	7	8	15	0	0
		45	59.99	7	8.98014	0	2.02	12.98		45	59.99	6	8.5	0	0	15		45	59.99	7	9	15	0	0
		60	74.99	8	8.10058	13.83	1.17	0		60	74.99	7	8.5	0	0	15		60	74.99	7	10	15	0	0
		75	89.99	9	7.3781	15	0	0		75	89.99	8	8.5	0	0.65	14.35		75	89.99	7	11	15	0	0
		90	104.99	10	6.77406	15	0	0		90	104.99	9	8.5	12.12	2.88	0		90	104.99	7	12	15	0	0
		105	119.99	11	6.26155	15	0	0		105	119.99	10	8.5	15	0	0		105	119.99	7	13	15	0	0
		120	134.99	12	5.82122	15	0	0		120	134.99	11	8.5	15	0	0		120	134.99	7	12	15	0	0
		135	149.99	11	6.26155	15	0	0		135	149.99	10	8.5	15	0	0		135	149.99	7	11	15	0	0
		150	164.99	10	6.77406	15	0	0		150	164.99	9	8.5	15	0	0		150	164.99	7	10	15	0	0
		165	179.99	9	7.3781	15	0	0		165	179.99	8	8.5	15	0	0		165	179.99	7	9	15	0	0
		180	194.99	8	8.10058	15	0	0		180	194.99	7	8.5	15	0	0		180	194.99	7	8	15	0	0
		195	209.99	7	8.98014	14.26	0.74	0		195	209.99	6	8.5	1.08	3.69	10.23		195	209.99	7	7	15	0	0
		210	224.99	6	10.0742	0	3.04	11.96		210	224.99	5	8.5	0	0	15		210	224.99	7	6	15	0	0
		225	239.99	5	11.4723	0	0	15		225	239.99	4	8.5	0	0	15
		240	254.99	4	13.3213	0	0	15		240	254.99	3	8.5	0	0	15
3		0	14.99	4	14.8015	0	0	15		0	14.99	3	10	0	0	15		0	14.99	9	5	15	0	0
		15	29.99	5	12.747	1.17	3.43	10.4		15	29.99	4	10	0	0	15		15	29.99	9	6	15	0	0
		30	44.99	6	11.1936	15	0	0		30	44.99	5	10	0	0	15		30	44.99	9	7	15	0	0
		45	59.99	7	9.97793	15	0	0		45	59.99	6	10	0	0	15		45	59.99	9	8	15	0	0
		60	74.99	8	9.00065	15	0	0		60	74.99	7	10	0	0	15		60	74.99	9	9	15	0	0
		75	89.99	9	8.19788	15	0	0		75	89.99	8	10	11.35	3.43	0.22		75	89.99	9	10	15	0	0
		90	104.99	10	7.52673	15	0	0		90	104.99	9	10	15	0	0		90	104.99	9	11	15	0	0
		105	119.99	11	6.95727	15	0	0		105	119.99	10	10	15	0	0		105	119.99	9	12	15	0	0
		120	134.99	12	6.46802	15	0	0		120	134.99	11	10	15	0	0		120	134.99	9	11	15	0	0
		135	149.99	11	6.95727	15	0	0		135	149.99	10	10	15	0	0		135	149.99	9	10	15	0	0
		150	164.99	10	7.52673	15	0	0		150	164.99	9	10	15	0	0		150	164.99	9	9	15	0	0
		165	179.99	9	8.19788	15	0	0		165	179.99	8	10	15	0	0		165	179.99	9	8	15	0	0
		180	194.99	8	9.00065	15	0	0		180	194.99	7	10	15	0	0		180	194.99	9	7	15	0	0
		195	209.99	7	9.97793	15	0	0		195	209.99	6	10	1.85	3.29	9.86		195	209.99	9	6	15	0	0
		210	224.99	6	11.1936	15	0	0		210	224.99	5	10	0	0	15		210	224.99	9	5	15	0	0
		225	239.99	5	12.747	0.07	3.66	11.27		225	239.99	4	10	0	0	15
		240	254.99	4	14.8015	0	0	15		240	254.99	3	10	0	0	15

## Sheet: sub06
	Protocol:	A: Constant Power								B: Constant speed								C: Constant Incline
		Period				Time spent in technique								Time spent in technique								Time spent in technique
Level		Start (s)	End (s)	Incline (%)	Speed (km/h)	DS	DK	DP		Start (s)	End (s)	Incline (%)	Speed (km/h)	DS	DK	DP		Start (s)	End (s)	Incline (%)	Speed (km/h)	DS	DK	DP
1		0	14.99	4	11.8412	0	0	15		0	14.99	3	7	0	0	15		0	14.99	5	7	15	0	0
		15	29.99	5	10.1976	0.15	4.2	10.65		15	29.99	4	7	0	0	15		15	29.99	5	8	15	0	0
		30	44.99	6	8.95488	15	0	0		30	44.99	5	7	0	1.58	13.42		30	44.99	5	9	15	0	0
		45	59.99	7	7.98234	15	0	0		45	59.99	6	7	0	15	0		45	59.99	5	10	0	15	0
		60	74.99	8	7.20052	15	0	0		60	74.99	7	7	12.17	2.83	0		60	74.99	5	11	0	15	0
		75	89.99	9	6.55831	15	0	0		75	89.99	8	7	15	0	0		75	89.99	5	12	0	7.08	7.92
		90	104.99	10	6.02139	15	0	0		90	104.99	9	7	15	0	0		90	104.99	5	13	0	0	15
		105	119.99	11	5.56582	15	0	0		105	119.99	10	7	15	0	0		105	119.99	5	14	0	0	15
		120	134.99	12	5.17442	15	0	0		120	134.99	11	7	15	0	0		120	134.99	5	13	0	0	15
		135	149.99	11	5.56582	15	0	0		135	149.99	10	7	15	0	0		135	149.99	5	12	0	11.99	3.01
		150	164.99	10	6.02139	15	0	0		150	164.99	9	7	15	0	0		150	164.99	5	11	0	15	0
		165	179.99	9	6.55831	15	0	0		165	179.99	8	7	15	0	0		165	179.99	5	10	0	15	0
		180	194.99	8	7.20052	15	0	0		180	194.99	7	7	15	0	0		180	194.99	5	9	0	15	0
		195	209.99	7	7.98234	14.74	0.26	0		195	209.99	6	7	15	0	0		195	209.99	5	8	12.18	2.82	0
		210	224.99	6	8.95488	0	12.43	2.57		210	224.99	5	7	15	0	0		210	224.99	5	7	15	0	0
		225	239.99	5	10.1976	0	15	0		225	239.99	4	7	9.43	5.57	0
		240	254.99	4	11.8412	0	1.54	13.46		240	254.99	3	7	0	15	0
2		0	14.99	4	13.3213	0	0	15		0	14.99	3	8.5	0	0	15		0	14.99	7	6	15	0	0
		15	29.99	5	11.4723	0	0	15		15	29.99	4	8.5	0	0	15		15	29.99	7	7	15	0	0
		30	44.99	6	10.0742	0	14.01	0.99		30	44.99	5	8.5	10.19	3.07	1.74		30	44.99	7	8	15	0	0
		45	59.99	7	8.98014	0	15	0		45	59.99	6	8.5	15	0	0		45	59.99	7	9	15	0	0
		60	74.99	8	8.10058	13.51	1.49	0		60	74.99	7	8.5	15	0	0		60	74.99	7	10	1.79	13.21	0
		75	89.99	9	7.3781	15	0	0		75	89.99	8	8.5	15	0	0		75	89.99	7	11	0	15	0
		90	104.99	10	6.77406	15	0	0		90	104.99	9	8.5	15	0	0		90	104.99	7	12	0	9.77	5.23
		105	119.99	11	6.26155	15	0	0		105	119.99	10	8.5	15	0	0		105	119.99	7	13	0	15	0
		120	134.99	12	5.82122	15	0	0		120	134.99	11	8.5	15	0	0		120	134.99	7	12	0	15	0
		135	149.99	11	6.26155	15	0	0		135	149.99	10	8.5	15	0	0		135	149.99	7	11	0	15	0
		150	164.99	10	6.77406	15	0	0		150	164.99	9	8.5	15	0	0		150	164.99	7	10	2.23	12.77	0
		165	179.99	9	7.3781	15	0	0		165	179.99	8	8.5	15	0	0		165	179.99	7	9	1.06	13.94	0
		180	194.99	8	8.10058	15	0	0		180	194.99	7	8.5	15	0	0		180	194.99	7	8	11.72	3.28	0
		195	209.99	7	8.98014	0.54	14.46	0		195	209.99	6	8.5	15	0	0		195	209.99	7	7	15	0	0
		210	224.99	6	10.0742	0	15	0		210	224.99	5	8.5	15	0	0		210	224.99	7	6	15	0	0
		225	239.99	5	11.4723	0	9.81	5.19		225	239.99	4	8.5	1.87	13.13	0
		240	254.99	4	13.3213	0	3.65	11.35		240	254.99	3	8.5	0	15	0
3		0	14.99	4	14.8015	0	0	15		0	14.99	3	10	0	0	15		0	14.99	9	5	15	0	0
		15	29.99	5	12.747	0	1.75	13.25		15	29.99	4	10	0	0	15		15	29.99	9	6	15	0	0
		30	44.99	6	11.1936	4.73	10.27	0		30	44.99	5	10	0	0.45	14.55		30	44.99	9	7	15	0	0
		45	59.99	7	9.97793	0	15	0		45	59.99	6	10	0	15	0		45	59.99	9	8	15	0	0
		60	74.99	8	9.00065	0	15	0		60	74.99	7	10	0	15	0		60	74.99	9	9	15	0	0
		75	89.99	9	8.19788	13.87	1.13	0		75	89.99	8	10	6.68	8.32	0		75	89.99	9	10	8.96	6.04	0
		90	104.99	10	7.52673	15	0	0		90	104.99	9	10	15	0	0		90	104.99	9	11	0	15	0
		105	119.99	11	6.95727	15	0	0		105	119.99	10	10	15	0	0		105	119.99	9	12	0	15	0
		120	134.99	12	6.46802	15	0	0		120	134.99	11	10	15	0	0		120	134.99	9	11	0	15	0
		135	149.99	11	6.95727	15	0	0		135	149.99	10	10	15	0	0		135	149.99	9	10	0	15	0
		150	164.99	10	7.52673	15	0	0		150	164.99	9	10	8.19	6.81	0		150	164.99	9	9	0	15	0
		165	179.99	9	8.19788	15	0	0		165	179.99	8	10	0	15	0		165	179.99	9	8	0	15	0
		180	194.99	8	9.00065	12.24	2.76	0		180	194.99	7	10	0	15	0		180	194.99	9	7	12.71	2.29	0
		195	209.99	7	9.97793	0	15	0		195	209.99	6	10	0	5.84	9.16		195	209.99	9	6	15	0	0
		210	224.99	6	11.1936	0	9.91	5.09		210	224.99	5	10	0	0	15		210	224.99	9	5	15	0	0
		225	239.99	5	12.747	0	0	15		225	239.99	4	10	0	0	15
		240	254.99	4	14.8015	0	0	15		240	254.99	3	10	0	0	15

## Sheet: sub07
	Protocol:	A: Constant Power								B: Constant speed								C: Constant Incline
		Period				Time spent in technique								Time spent in technique								Time spent in technique
Level		Start (s)	End (s)	Incline (%)	Speed (km/h)	DS	DK	DP		Start (s)	End (s)	Incline (%)	Speed (km/h)	DS	DK	DP		Start (s)	End (s)	Incline (%)	Speed (km/h)	DS	DK	DP
1		0	14.99	4	11.8412	0	15	0		0	14.99	3	7	0	0	15		0	14.99	5	7	0	2.57	12.43
		15	29.99	5	10.1976	0	15	0		15	29.99	4	7	0	0	15		15	29.99	5	8	0	15	0
		30	44.99	6	8.95488	1.78	13.22	0		30	44.99	5	7	0	14.68	0.32		30	44.99	5	9	0	15	0
		45	59.99	7	7.98234	10.6	4.4	0		45	59.99	6	7	10.31	4.69	0		45	59.99	5	10	0	15	0
		60	74.99	8	7.20052	15	0	0		60	74.99	7	7	15	0	0		60	74.99	5	11	0	15	0
		75	89.99	9	6.55831					75	89.99	8	7	15	0	0		75	89.99	5	12	0	15	0
		90	104.99	10	6.02139					90	104.99	9	7	15	0	0		90	104.99	5	13	1.07	13.93	0
		105	119.99	11	5.56582					105	119.99	10	7	15	0	0		105	119.99	5	14	1.56	13.44	0
		120	134.99	12	5.17442					120	134.99	11	7	15	0	0		120	134.99	5	13	0	15	0
		135	149.99	11	5.56582					135	149.99	10	7	15	0	0		135	149.99	5	12	0	15	0
		150	164.99	10	6.02139					150	164.99	9	7	15	0	0		150	164.99	5	11	0	15	0
		165	179.99	9	6.55831					165	179.99	8	7	15	0	0		165	179.99	5	10	0	9.91	5.09
		180	194.99	8	7.20052					180	194.99	7	7	15	0	0		180	194.99	5	9	0	15	0
		195	209.99	7	7.98234					195	209.99	6	7	2.44	12.56	0		195	209.99	5	8	0	4.98	10.02
		210	224.99	6	8.95488					210	224.99	5	7	0	15	0		210	224.99	5	7	0	4.18	10.82
		225	239.99	5	10.1976					225	239.99	4	7	0	6.08	8.92
		240	254.99	4	11.8412					240	254.99	3	7	0	6.89	8.11
2		0	14.99	4	13.3213	0	2.14	12.86		0	14.99	3	8.5	0	5.45	9.55		0	14.99	7	6	15	0	0
		15	29.99	5	11.4723	0	15	0		15	29.99	4	8.5	0	1.35	13.65		15	29.99	7	7	15	0	0
		30	44.99	6	10.0742	0	15	0		30	44.99	5	8.5	0.37	14.63	0		30	44.99	7	8	15	0	0
		45	59.99	7	8.98014	0.33	14.67	0		45	59.99	6	8.5	0	15	0		45	59.99	7	9	15	0	0
		60	74.99	8	8.10058	15	0	0		60	74.99	7	8.5	1.79	13.21	0		60	74.99	7	10	15	0	0
		75	89.99	9	7.3781	15	0	0		75	89.99	8	8.5	15	0	0		75	89.99	7	11	15	0	0
		90	104.99	10	6.77406	15	0	0		90	104.99	9	8.5	15	0	0		90	104.99	7	12	15	0	0
		105	119.99	11	6.26155	15	0	0		105	119.99	10	8.5	15	0	0		105	119.99	7	13	15	0	0
		120	134.99	12	5.82122	15	0	0		120	134.99	11	8.5	15	0	0		120	134.99	7	12	15	0	0
		135	149.99	11	6.26155	15	0	0		135	149.99	10	8.5	15	0	0		135	149.99	7	11	15	0	0
		150	164.99	10	6.77406	15	0	0		150	164.99	9	8.5	15	0	0		150	164.99	7	10	15	0	0
		165	179.99	9	7.3781	15	0	0		165	179.99	8	8.5	15	0	0		165	179.99	7	9	15	0	0
		180	194.99	8	8.10058	10.14	4.86	0		180	194.99	7	8.5	15	0	0		180	194.99	7	8	15	0	0
		195	209.99	7	8.98014	0	15	0		195	209.99	6	8.5	2.23	12.77	0		195	209.99	7	7	15	0	0
		210	224.99	6	10.0742	0	7.42	7.58		210	224.99	5	8.5	0	15	0		210	224.99	7	6	15	0	0
		225	239.99	5	11.4723	0	4.53	10.47		225	239.99	4	8.5	0	5.41	9.59
		240	254.99	4	13.3213	0	0	15		240	254.99	3	8.5	0	0	15
3		0	14.99	4	14.8015	0	15	0		0	14.99	3	10	0	3.91	11.09		0	14.99	9	5	15	0	0
		15	29.99	5	12.747	0	15	0		15	29.99	4	10	0	3.09	11.91		15	29.99	9	6	15	0	0
		30	44.99	6	11.1936	10.29	4.71	0		30	44.99	5	10	0.65	14.35	0		30	44.99	9	7	15	0	0
		45	59.99	7	9.97793	15	0	0		45	59.99	6	10	0	15	0		45	59.99	9	8	15	0	0
		60	74.99	8	9.00065	15	0	0		60	74.99	7	10	9.84	5.16	0		60	74.99	9	9	15	0	0
		75	89.99	9	8.19788	15	0	0		75	89.99	8	10	15	0	0		75	89.99	9	10	15	0	0
		90	104.99	10	7.52673	15	0	0		90	104.99	9	10	15	0	0		90	104.99	9	11	15	0	0
		105	119.99	11	6.95727	15	0	0		105	119.99	10	10	15	0	0		105	119.99	9	12	15	0	0
		120	134.99	12	6.46802	15	0	0		120	134.99	11	10	15	0	0		120	134.99	9	11	15	0	0
		135	149.99	11	6.95727	15	0	0		135	149.99	10	10	15	0	0		135	149.99	9	10	15	0	0
		150	164.99	10	7.52673	15	0	0		150	164.99	9	10	15	0	0		150	164.99	9	9	15	0	0
		165	179.99	9	8.19788	15	0	0		165	179.99	8	10	15	0	0		165	179.99	9	8	15	0	0
		180	194.99	8	9.00065	15	0	0		180	194.99	7	10	15	0	0		180	194.99	9	7	15	0	0
		195	209.99	7	9.97793	2.56	12.44	0		195	209.99	6	10	15	0	0		195	209.99	9	6	15	0	0
		210	224.99	6	11.1936	0	15	0		210	224.99	5	10	1.34	13.66	0		210	224.99	9	5	15	0	0
		225	239.99	5	12.747	0	3.64	11.36		225	239.99	4	10	0	15	0
		240	254.99	4	14.8015	0	0	15		240	254.99	3	10	0	8.15	6.85

## Sheet: sub08
	Protocol:	A: Constant Power								B: Constant speed								C: Constant Incline
		Period				Time spent in technique								Time spent in technique								Time spent in technique
Level		Start (s)	End (s)	Incline (%)	Speed (km/h)	DS	DK	DP		Start (s)	End (s)	Incline (%)	Speed (km/h)	DS	DK	DP		Start (s)	End (s)	Incline (%)	Speed (km/h)	DS	DK	DP
1		0	14.99	4	11.8412	0	0	15		0	14.99	3	7	0	0	15		0	14.99	5	7	0	0	15
		15	29.99	5	10.1976	0	0.89	14.11		15	29.99	4	7	0	0	15		15	29.99	5	8	0	0	15
		30	44.99	6	8.95488	0	15	0		30	44.99	5	7	0	0	15		30	44.99	5	9	0	0	15
		45	59.99	7	7.98234	0	15	0		45	59.99	6	7	0	0	15		45	59.99	5	10	0	0	15
		60	74.99	8	7.20052	9.99	5.01	0		60	74.99	7	7	0	0	15		60	74.99	5	11	0	0	15
		75	89.99	9	6.55831	15	0	0		75	89.99	8	7	0	12.59	2.41		75	89.99	5	12	0	0	15
		90	104.99	10	6.02139	15	0	0		90	104.99	9	7	0	15	0		90	104.99	5	13	0	0	15
		105	119.99	11	5.56582	15	0	0		105	119.99	10	7	0	15	0		105	119.99	5	14	0	0	15
		120	134.99	12	5.17442	15	0	0		120	134.99	11	7	10.64	4.36	0		120	134.99	5	13	0	0	15
		135	149.99	11	5.56582	15	0	0		135	149.99	10	7	15	0	0		135	149.99	5	12	0	0	15
		150	164.99	10	6.02139	15	0	0		150	164.99	9	7	2.26	12.74	0		150	164.99	5	11	0	0	15
		165	179.99	9	6.55831	15	0	0		165	179.99	8	7	0	15	0		165	179.99	5	10	0	0	15
		180	194.99	8	7.20052	15	0	0		180	194.99	7	7	0	7.04	7.96		180	194.99	5	9	0	0	15
		195	209.99	7	7.98234	5.78	9.22	0		195	209.99	6	7	0	0	15		195	209.99	5	8	0	0	15
		210	224.99	6	8.95488	0	15	0		210	224.99	5	7	0	0	15		210	224.99	5	7	0	0	15
		225	239.99	5	10.1976	0	4.97	10.03		225	239.99	4	7	0	0	15
		240	254.99	4	11.8412	0	0	15		240	254.99	3	7	0	0	15
2		0	14.99	4	13.3213	0	0	15		0	14.99	3	8.5	0	0	15		0	14.99	7	6	0	10.85	4.15
		15	29.99	5	11.4723	0	0	15		15	29.99	4	8.5	0	0	15		15	29.99	7	7	0	15	0
		30	44.99	6	10.0742	0	12.72	2.28		30	44.99	5	8.5	0	0	15		30	44.99	7	8	0	15	0
		45	59.99	7	8.98014	2.52	12.48	0		45	59.99	6	8.5	0	14.81	0.19		45	59.99	7	9	0	15	0
		60	74.99	8	8.10058	15	0	0		60	74.99	7	8.5	0	15	0		60	74.99	7	10	0.59	14.41	0
		75	89.99	9	7.3781	15	0	0		75	89.99	8	8.5	10.11	4.89	0		75	89.99	7	11	0	15	0
		90	104.99	10	6.77406	15	0	0		90	104.99	9	8.5	15	0	0		90	104.99	7	12	0	15	0
		105	119.99	11	6.26155	15	0	0		105	119.99	10	8.5	15	0	0		105	119.99	7	13	10.45	4.55	0
		120	134.99	12	5.82122	8.51	6.49	0		120	134.99	11	8.5	15	0	0		120	134.99	7	12	15	0	0
		135	149.99	11	6.26155	15	0	0		135	149.99	10	8.5	15	0	0		135	149.99	7	11	0.8	14.2	0
		150	164.99	10	6.77406	15	0	0		150	164.99	9	8.5	15	0	0		150	164.99	7	10	12.11	2.89	0
		165	179.99	9	7.3781	15	0	0		165	179.99	8	8.5	15	0	0		165	179.99	7	9	2.7	12.3	0
		180	194.99	8	8.10058	6.82	8.18	0		180	194.99	7	8.5	2.16	12.84	0		180	194.99	7	8	11.09	3.91	0
		195	209.99	7	8.98014	0	15	0		195	209.99	6	8.5	0	8.85	6.15		195	209.99	7	7	2	13	0
		210	224.99	6	10.0742	0	15	0		210	224.99	5	8.5	0	0	15		210	224.99	7	6	12.35	2.65	0
		225	239.99	5	11.4723	0	2.83	12.17		225	239.99	4	8.5	0	0	15
		240	254.99	4	13.3213	0	0	15		240	254.99	3	8.5	0	0	15
3		0	14.99	4	14.8015	0	0	15		0	14.99	3	10	0	0	15		0	14.99	9	5	15	0	0
		15	29.99	5	12.747	0	0	15		15	29.99	4	10	0	0	15		15	29.99	9	6	15	0	0
		30	44.99	6	11.1936	0	6.02	8.98		30	44.99	5	10	0	0	15		30	44.99	9	7	15	0	0
		45	59.99	7	9.97793	0	15	0		45	59.99	6	10	0	0.64	14.36		45	59.99	9	8	15	0	0
		60	74.99	8	9.00065	12.4	2.6	0		60	74.99	7	10	0	15	0		60	74.99	9	9	15	0	0
		75	89.99	9	8.19788	15	0	0		75	89.99	8	10	7.39	7.61	0		75	89.99	9	10	15	0	0
		90	104.99	10	7.52673	15	0	0		90	104.99	9	10	15	0	0		90	104.99	9	11	15	0	0
		105	119.99	11	6.95727	15	0	0		105	119.99	10	10	15	0	0		105	119.99	9	12	15	0	0
		120	134.99	12	6.46802	15	0	0		120	134.99	11	10	15	0	0		120	134.99	9	11	15	0	0
		135	149.99	11	6.95727	15	0	0		135	149.99	10	10	15	0	0		135	149.99	9	10	15	0	0
		150	164.99	10	7.52673	15	0	0		150	164.99	9	10	15	0	0		150	164.99	9	9	15	0	0
		165	179.99	9	8.19788	15	0	0		165	179.99	8	10	3.23	11.77	0		165	179.99	9	8	15	0	0
		180	194.99	8	9.00065	15	0	0		180	194.99	7	10	0	15	0		180	194.99	9	7	15	0	0
		195	209.99	7	9.97793	14.3	0.7	0		195	209.99	6	10	0	15	0		195	209.99	9	6	15	0	0
		210	224.99	6	11.1936	0	2.79	12.21		210	224.99	5	10	0	8.1	6.9		210	224.99	9	5	15	0	0
		225	239.99	5	12.747	0	0	15		225	239.99	4	10	0	0	15
		240	254.99	4	14.8015	0	0	15		240	254.99	3	10	0	0	15

## Sheet: sub09
	Protocol:	A: Constant Power								B: Constant speed								C: Constant Incline
		Period				Time spent in technique								Time spent in technique								Time spent in technique
Level		Start (s)	End (s)	Incline (%)	Speed (km/h)	DS	DK	DP		Start (s)	End (s)	Incline (%)	Speed (km/h)	DS	DK	DP		Start (s)	End (s)	Incline (%)	Speed (km/h)	DS	DK	DP
1		0	14.99	4	11.8412	0	0	15		0	14.99	3	7	15	0	0		0	14.99	5	7	0	15	0
		15	29.99	5	10.1976	0	0	15		15	29.99	4	7	15	0	0		15	29.99	5	8	0	15	0
		30	44.99	6	8.95488	0	2.03	12.97		30	44.99	5	7	15	0	0		30	44.99	5	9	0	15	0
		45	59.99	7	7.98234	14.02	0.98	0		45	59.99	6	7	15	0	0		45	59.99	5	10	0	15	0
		60	74.99	8	7.20052	15	0	0		60	74.99	7	7	15	0	0		60	74.99	5	11	0	15	0
		75	89.99	9	6.55831	15	0	0		75	89.99	8	7	15	0	0		75	89.99	5	12	0	3.54	11.46
		90	104.99	10	6.02139	15	0	0		90	104.99	9	7	15	0	0		90	104.99	5	13	0	0	15
		105	119.99	11	5.56582	15	0	0		105	119.99	10	7	15	0	0		105	119.99	5	14	0	0	15
		120	134.99	12	5.17442	15	0	0		120	134.99	11	7	15	0	0		120	134.99	5	13	0	0	15
		135	149.99	11	5.56582	15	0	0		135	149.99	10	7	15	0	0		135	149.99	5	12	0	1.21	13.79
		150	164.99	10	6.02139	15	0	0		150	164.99	9	7	15	0	0		150	164.99	5	11	0	15	0
		165	179.99	9	6.55831	15	0	0		165	179.99	8	7	15	0	0		165	179.99	5	10	0	15	0
		180	194.99	8	7.20052	15	0	0		180	194.99	7	7	15	0	0		180	194.99	5	9	0	15	0
		195	209.99	7	7.98234	15	0	0		195	209.99	6	7	15	0	0		195	209.99	5	8	13.2	1.8	0
		210	224.99	6	8.95488	5.98	9.02	0		210	224.99	5	7	15	0	0		210	224.99	5	7	15	0	0
		225	239.99	5	10.1976	0	15	0		225	239.99	4	7	15	0	0
		240	254.99	4	11.8412	0	3.88	11.12		240	254.99	3	7	15	0	0
2		0	14.99	4	13.3213	0	0	15		0	14.99	3	8.5	0	15	0		0	14.99	7	6	15	0	0
		15	29.99	5	11.4723	0	0	15		15	29.99	4	8.5	0	15	0		15	29.99	7	7	15	0	0
		30	44.99	6	10.0742	0	1.62	13.38		30	44.99	5	8.5	0	15	0		30	44.99	7	8	15	0	0
		45	59.99	7	8.98014	0	15	0		45	59.99	6	8.5	0	15	0		45	59.99	7	9	15	0	0
		60	74.99	8	8.10058	0.22	14.78	0		60	74.99	7	8.5	12.87	2.13	0		60	74.99	7	10	14.92	0.08	0
		75	89.99	9	7.3781	15	0	0		75	89.99	8	8.5	15	0	0		75	89.99	7	11	0	15	0
		90	104.99	10	6.77406	15	0	0		90	104.99	9	8.5	15	0	0		90	104.99	7	12	0	15	0
		105	119.99	11	6.26155	15	0	0		105	119.99	10	8.5	15	0	0		105	119.99	7	13	0	15	0
		120	134.99	12	5.82122	15	0	0		120	134.99	11	8.5	15	0	0		120	134.99	7	12	0	15	0
		135	149.99	11	6.26155	15	0	0		135	149.99	10	8.5	15	0	0		135	149.99	7	11	0	15	0
		150	164.99	10	6.77406	15	0	0		150	164.99	9	8.5	15	0	0		150	164.99	7	10	12.88	2.12	0
		165	179.99	9	7.3781	15	0	0		165	179.99	8	8.5	15	0	0		165	179.99	7	9	15	0	0
		180	194.99	8	8.10058	15	0	0		180	194.99	7	8.5	3.67	11.33	0		180	194.99	7	8	15	0	0
		195	209.99	7	8.98014	15	0	0		195	209.99	6	8.5	0	15	0		195	209.99	7	7	15	0	0
		210	224.99	6	10.0742	0.8	14.2	0		210	224.99	5	8.5	0	15	0		210	224.99	7	6	15	0	0
		225	239.99	5	11.4723	0	15	0		225	239.99	4	8.5	0	15	0
		240	254.99	4	13.3213	0	2.65	12.35		240	254.99	3	8.5	0	3.93	11.07
3		0	14.99	4	14.8015	0	0	15		0	14.99	3	10	0	0	15		0	14.99	9	5	15	0	0
		15	29.99	5	12.747	0	3.56	11.44		15	29.99	4	10	0	0	15		15	29.99	9	6	15	0	0
		30	44.99	6	11.1936	0	15	0		30	44.99	5	10	0	0	15		30	44.99	9	7	15	0	0
		45	59.99	7	9.97793	0	15	0		45	59.99	6	10	0	0.33	14.67		45	59.99	9	8	15	0	0
		60	74.99	8	9.00065	11.82	3.18	0		60	74.99	7	10	0	15	0		60	74.99	9	9	15	0	0
		75	89.99	9	8.19788	15	0	0		75	89.99	8	10	0	15	0		75	89.99	9	10	15	0	0
		90	104.99	10	7.52673	15	0	0		90	104.99	9	10	10.57	4.43	0		90	104.99	9	11	15	0	0
		105	119.99	11	6.95727	15	0	0		105	119.99	10	10	15	0	0		105	119.99	9	12	15	0	0
		120	134.99	12	6.46802	15	0	0		120	134.99	11	10	15	0	0		120	134.99	9	11	15	0	0
		135	149.99	11	6.95727	15	0	0		135	149.99	10	10	15	0	0		135	149.99	9	10	15	0	0
		150	164.99	10	7.52673	15	0	0		150	164.99	9	10	7.17	7.83	0		150	164.99	9	9	15	0	0
		165	179.99	9	8.19788	15	0	0		165	179.99	8	10	0	15	0		165	179.99	9	8	15	0	0
		180	194.99	8	9.00065	14.6	0.4	0		180	194.99	7	10	0	15	0		180	194.99	9	7	15	0	0
		195	209.99	7	9.97793	0	15	0		195	209.99	6	10	0	15	0		195	209.99	9	6	15	0	0
		210	224.99	6	11.1936	0	15	0		210	224.99	5	10	0	4.2	10.8		210	224.99	9	5	15	0	0
		225	239.99	5	12.747	0	15	0		225	239.99	4	10	0	0	15
		240	254.99	4	14.8015	0	1.18	13.82		240	254.99	3	10	0	0	15

[truncated: 12 more sheets: sub10, sub11, sub12, sub13, sub14, sub15, sub16, sub17, sub18, sub19, sub20, sub21]
